# Supplementary material for: Identification of Genetic Markers and Genes Putatively Involved in Determining Olive Fruit Weight
Source: Plants (Basel). 2022 Dec 29;12(1):155. doi: 10.3390/plants12010155 (PMC9823435; doi:10.3390/plants12010155)
Supplement: Supplementary file 1 [file plants-12-00155-s001.zip]

Archive with 1 entries (1 files):
- plants-2059441-supplementary.pdf
